# Supplementary material for: A Comparison between Enrichment Optimization Algorithm (EOA)-Based and Docking-Based Virtual Screening
Source: Int J Mol Sci. 2021 Dec 21;23(1):43. doi: 10.3390/ijms23010043 (PMC8744642; doi:10.3390/ijms23010043)
Supplement: Supplementary file 1 [file ijms-23-00043-s001.zip]

Archive with 1 entries (1 files):
- ijms-1501928-supplementary.pdf
